# Supplementary material for: Ginsenoside Rg3 enriches SCFA-producing commensal bacteria to confer protection against enteric viral infection via the cGAS-STING-type I IFN axis
Source: ISME J. 2023 Nov 10;17(12):2426–40. doi: 10.1038/s41396-023-01541-7 (PMC10689736; doi:10.1038/s41396-023-01541-7)
Supplement: Supplementary file 10 — extended tables [file 41396_2023_1541_MOESM10_ESM.xlsx]

## Sheet: Table S1
	Supplementary Table. List of antibody, agonists, chemicals, critical commercial assays and oligonucleotides primers information.
	REAGENT or RESOURCE	SOURCE	IDENTIFIER
	Antibodies
	Rabbit monoclonal [EPR23611-101] to cGAS	Abcam	ab252416
	Rabbit monoclonal [EPR25090-107] to STING	Abcam	ab288157
	Rabbit monoclonal [EP611Y] to NAK/TBK1	Abcam	ab40676
	Rabbit monoclonal to[EPR2867(2)] to NAK/TBK1 (phospho S172)	Abcam	ab109272
	Phospho-TMEM173/STING (Ser366) Antibody	Affinity	AF7416
	IRF-3 (D83B9) Rabbit mAb	Cell Signaling Technology	#4302
	Phospho-IRF-3 (Ser396) (4D4G) Rabbit mAb	Cell Signaling Technology	#4947
	Alpha Tubulin Polyclonal antibody	Proteintech	11224-1-AP
	Fixable Viability Stain 570	BD Biosciences	564995
	PE/Cyanine7 anti-mouse CD45 Antibody	Biolegend	103113
	FITC anti-mouse CD64 (FcγRI) Antibody	Biolegend	161007
	APC anti-mouse CD11c Antibody	Biolegend	117309
	PE/Cyanine5 anti-mouse I-A/I-E Antibody	Biolegend	107611
	PE/Cyanine5 anti-mouse F4/80 Antibody	Biolegend	123111
	Brilliant Violet 421™ anti-mouse/human CD11b Antibody	Biolegend	101235
	FITC anti-mouse CD3 Antibody	Biolegend	100203
	APC anti-mouse CD19 Antibody	Biolegend	152409
	CD16/CD32 Monoclonal Antibody (93)	eBioscience™	14-0161-85
	CD4 Monoclonal Antibody (GK1.5), eFluor™ 450	eBioscience™	48-0041-82
	CD8 alpha Monoclonal Antibody (53-6.7), APC-Cyanine7	eBioscience™	A15386
	Anti-mouse IFNAR-1	Bioxcell	BE0241
	Agonists
	DMXAA, a STING agonist	MedChemExpress	HY-10964
	AR420626, a GPR41 agonist	MedChemExpress	HY-116522
	4-CMTB, a GPR43 agonist	MedChemExpress	HY-P1125
	Critical Commercial Assays
	Mouse IFN-β ELISA Kit	Multi Sciences	EK2236
	Chemicals
	Ginsenoside Rg3	Biopurify	14197-60-5
	Sodium acetate	Sigma	S2889
	Sodium propionate	Sigma	p1880
	Sodium butyrate	Sigma	303410
	BAPTA-AM	MedChemExpress	HY-100545
	HEPES	MedChemExpress	HY-D0857
	Digitonin	MedChemExpress	HY-N4000
	Fluo-4 AM	MedChemExpress	HY-101896
	Clodronate Liposomes	Yeasen	40337ES10
	Dimethyl sulfoxide	Sigma	D2650
	Corn oil	MedChemExpress	HY-Y1888
	Oligonucleotides Primers	Sense primer	Antisense primer
	MNV-1	GTGCGCAACACAGAGAAACG	CGGGCTGAGCTTCCTGC
	MNV-1 Probe	CTAGTGTCTCCTTTGGAGCACCTA
	EMCV	TGAGTCATTAGCCATTTCAACCCA	CGTGAGATACAAACCCGCCCTA
	EMCV Probe	TCCCATCAGGTTGTGCAGCGA
	Ifnb	CGGACTTCAAGATCCCTATGGA	TGGCAAAGGCAGTGTAACTCTTC
	Isg15	TTTTCAGCTCTGCATCGTTTTGGGT	CCTTGAAACAGCATCTGACTCCTT
	Isg56	AACATGATCGTGCGCTCTGCAAGTGCAGC	AAGGAATAGTGCAGACAGGCAGGA
	Oas1a	GGGAAGATAGCCGAAGACCT	CCTCGAGGGCTGTCAATCT
	Mx1	AGGGGCCATCACATTCACAT	AGATACTTCAGGGGATTCTC
	IL-6	AGGATACCACTCCCAACAGA	ACTCCAGGTAGCTATGGTACTC
	IL-1b	AAGCCTCGTGCTGTCGGACC	TGAGGCCCAAGGCCACAGGT
	TNF-α	CATCTTCTCAAAATTCGAGTGACAA	CCAGCTGCTCCTCCACTTG
	β-actin	ACTCGTCATACTCCTGCT	GAAACTACCTTCAACTCC
	Gpr41	GAAAAGAGTGGACCGCAGGA	AGGGCAATCTGAGTGACAG
	Gpr43	ACAGTGGAGGGGACCAAGAT	GGGGACTCTCTACTCGGTGA
	cGAS	GTCGGAGTTCAAAGGTGTGGA	GACTCAGCGGATTTCCTCGTG
	D-loop	AATCTACCATCCTCCGTGAAACC	TCAGTTTAGCTACCCCCAAGTTTAA
	Tert	CTAGCTCATGTGTCAAGACCCTCTT	GCCAGCACGTTTCTCTCGTT
	B.coccoides	GGAGCGTAGACGGAAGAG	CCCGACACCTAGTATTCATC
	B.obeum	ACCTTACCAAGTCTTGACATCCCTCT	GTCTCCTCAGAGTGCCCAGCCGGACT
	C.butyrate	GTGCCGCCGCTAACGCATTAAGTAT	CCATGCACCACCTGTCTTCCTGCC
	16s	GGGCAAGCGTTATCCG	TCGCCACTGGTGTTCCT
	Gpr41siRNA	CACUGUAGUGUGGUUUACA(dTdT)	UGUAAACCACACUACAGUG(dTdT)
	Gpr43 siRNA	CUGCUAUUGGCGCUUUGUATT	UACAAAGCGCCAAUAGCAGTT
	cGAS siRNA	GGAUUGAGCUACAAGAAUATT
	STING siRNA	CGAAAUAACUGCCGCCUCATT
